# Supplementary material for: Repurposing Anthelmintic Drugs for COVID-19 Treatment: A Comprehensive Meta-Analysis of Randomized Clinical Trials on Ivermectin and Mebendazole
Source: Antibiotics (Basel). 2025 Apr 30;14(5):459. doi: 10.3390/antibiotics14050459 (PMC12108154; doi:10.3390/antibiotics14050459)
Supplement: Supplementary file 1 [file antibiotics-14-00459-s001.zip]

Archive with 2 entries (2 files):
- Supplementary Table S1-Characteristics of the included studies.xlsx
- Supplementary Table S2-Risk of bias.pdf
