# Supplementary material for: Repurposing Anthelmintic Drugs for COVID-19 Treatment: A Comprehensive Meta-Analysis of Randomized Clinical Trials on Ivermectin and Mebendazole
Source: Antibiotics (Basel). 2025 Apr 30;14(5):459. doi: 10.3390/antibiotics14050459 (PMC12108154; doi:10.3390/antibiotics14050459)
Supplement: Supplementary file 1 [file antibiotics-14-00459-s001.zip › Supplementary Table S1-Characteristics of the included studies.xlsx]

## Sheet: Key Characterisitics of Studies
Sr No	Author et al.	Location of Study	Sample Size (Experimental)	Sample Size (Control)	Comparison	Outcomes
1	Ahmed et al.	Bangladesh	24	24	Ivermectin 12 mg, 5 days vs Placebo	Virological clearance earlier in 5-day ivermectin group vs placebo (9.7 vs 12.7 days, p = 0.02).
2	Wijewickrema et al.	Sri Lanka	127	122	Ivermectin 24 mg, 5 days vs Placebo	D10 median viral load significantly lower in ivermectin group (p = 0.028); no clinical improvement.
3	Okumuş et al.	Turkey	30	30	Ivermectin 14 mg, 5 days + Combo vs Standard Treatment	Clinical improvement in 73.3% ivermectin group vs 53.3% control (p = 0.10); mortality 20% vs 30% (p = 0.37).
4	Biber et al.	Israel	47	42	Ivermectin 12-15 mg, 3 days vs Placebo	Day 6 odds of negative RT-PCR 2.62 (95% CI: 1.09-6.31); culture viability lower (p = 0.008).
5	Shahbaznejad et al.	Iran	35	34	Ivermectin 14 mg, Single Dose vs Standard Treatment	Reduced dyspnea (p = 0.048), cough (p = 0.019), hospital stay (p = 0.016); reduced lymphopenia (p = 0.007).
6	Abd-Elsalam et al.	Egypt	82	82	Ivermectin 12 mg, 3 days vs Standard Treatment	Hospital stay reduction (8.82 vs 10.97 days, p = 0.085); mortality rate similar (p = 1.00).
7	Mohan et al.	India (AIIMS)	40	45	Ivermectin 12 & 24 mg, Single Dose vs Placebo	RT-PCR negativity at day 5 higher but not significant (47.5% vs 31.1%, p = 0.30).
8	Ravikirti et al.	India (Eastern)	55	57	Ivermectin 12 mg, 2 days vs Placebo	No significant reduction in viral load or symptom progression (p = 0.348).
9	de la Rocha et al.	Mexico	33	33	Ivermectin 12 mg, 3 days vs Placebo	Day 5 viral load reduction significant (p = 0.039); no severe progression.
10	Manomaipiboon et al.	Thailand	36	36	Ivermectin 12 mg, 5 days vs Standard Treatment	No difference in PCR positivity at day 7 or 14 (p = 0.759, 0.813); early symptom recovery noted.
11	Mirahmadizadeh et al.	Iran	131	131	Single & Double Dose Ivermectin vs Placebo	No significant difference in hospitalization rates; early treatment not superior to placebo.
12	Vallejos et al.	Argentina	250	251	Ivermectin (Staggered Dose) vs Placebo	No significant effect on hospitalization prevention; ivermectin group required mechanical ventilation earlier (p = 0.019).
13	Mikamo et al.	Japan & Thailand	502	527	Ivermectin 21 mg, 3 days vs Placebo	No improvement in clinical outcomes; no significant antiviral activity observed.
14	López-Medina et al.	Colombia	200	198	Ivermectin 21 mg, 5 days vs Placebo	No significant difference in symptom resolution (median 10 vs 12 days; HR = 1.07).
15	Hayward et al.	UK	2157	3256	Ivermectin 21-28 mg, 3 days vs Standard Care	No clinically meaningful improvement in recovery or hospitalization rates.
16	Reis et al.	Brazil	679	679	Ivermectin 28 mg, 3 days vs Placebo	No lower incidence of hospitalization or prolonged emergency department stay.
17	Naggie et al.	USA	817	774	Ivermectin 28 mg, 3 days vs Placebo	No significant effect on sustained recovery in mild-to-moderate COVID-19 cases.
18	Steven et al.	Malaysia	241	249	Ivermectin 28 mg, 5 days vs Standard Care	No reduction in severe disease progression among high-risk patients.
19	Schilling et al.	Thailand	45	41	Ivermectin 42 mg, 7 days vs Placebo	High-dose ivermectin did not accelerate viral clearance.
20	Buonfrate et al.	Italy	32	32	Ivermectin 42-84 mg, 5 days vs Standard Care	High-dose ivermectin was safe but did not significantly reduce viral load.
21	Bramante et al.	USA	410	398	Ivermectin 28-33 mg vs Placebo	None of the three medications prevented hypoxemia, emergency visits, hospitalization, or death. Adjusted OR for ivermectin: 1.05 (95% CI, 0.76-1.45; P = 0.78).​
22	Galal et al.	Egypt	68 (inpatients), 94 (outpatients)	89 (inpatients), 91 (outpatients)	Mebendazole vs Standard Care	Mebendazole group had shorter hospital stay (7 vs. 10 days, P < 0.001); reduced ventilation need (2.9% vs. 7.9%); shorter symptom resolution in outpatients (4 vs. 7 days, P < 0.001).
23	El-Tanani et al.	Jordan	34	35	Mebendazole vs Placebo	Mebendazole group showed lower CRP levels (2.03 vs. 5.45, P < 0.001) and higher CT values (27.21 vs. 24.40, P = 0.046) by day 3; suggesting faster viral clearance and reduced inflammation.
